# Supplementary material for: The Therapeutic Potential of Naturally Occurring Peptides in Counteracting SH-SY5Y Cells Injury
Source: Int J Mol Sci. 2022 Oct 4;23(19):11778. doi: 10.3390/ijms231911778 (PMC9569762; doi:10.3390/ijms231911778)
Supplement: Supplementary file 1 [file ijms-23-11778-s001.zip]

Archive with 1 entries (1 files):
- ijms-1910258-supplementary.pdf
